# Supplementary material for: Blood Cell Palmitoleate-Palmitate Ratio Is an Independent Prognostic Factor for Amyotrophic Lateral Sclerosis
Source: PLoS One. 2015 Jul 6;10(7):e0131512. doi: 10.1371/journal.pone.0131512 (PMC4492495; doi:10.1371/journal.pone.0131512)
Supplement: S1 Table — (XLSX) [file pone.0131512.s003.xlsx]

## Sheet: S1 Table
ITEMS	ALS patients
Cohort size	117
Gender ratio (F/M)	59/58
Age at collection (years)	64.3 ± 1.23
Duration (days)	856 ± 71
Revised ALSFRS-R (score)	30.7 ± 2.84
Site at onset (Bulbar/spinal)	36/81
BMI ( kg/m²)	23.6 ± 2.18
S2 Table. Demographic and clinical characteristics of ALS patients in the prognosis study.
