# Supplementary material for: Blood Cell Palmitoleate-Palmitate Ratio Is an Independent Prognostic Factor for Amyotrophic Lateral Sclerosis
Source: PLoS One. 2015 Jul 6;10(7):e0131512. doi: 10.1371/journal.pone.0131512 (PMC4492495; doi:10.1371/journal.pone.0131512)
Supplement: S2 Table — (XLSX) [file pone.0131512.s004.xlsx]

## Sheet: S2 Table
Variable	Items	Risk ratio	Lower 95%	Upper 95%	Prob>Chi sq
Site of onset	Spinal	0.53	0.31	0.91	0.022
	Bulbar	1.89	1.1	3.19
Age	-	1.02	1	1.05	0.015
City	Strasbourg	1.26	0.72	2.17	0.417
	Tours	0.8	0.46	1.39
Gender	M	0.86	0.52	1.45	0.5898
	F	1.15	0.69	1.93
BMI	-	0.93	0.85	0.99	0.024
ALSFRS-R	0-35	1 (reference)	-	-	-
	36-39	0.55	0.28	1.01	0.0527
	40-42	0.29	0.05	0.95	0.039
	>42	0.33	0.05	1.08	0.073
The association of site of onset, age, gender, BMI and ALSFRS-R with the survival of ALS patients (n=117) was determined by univariate Cox analysis.
Survival was the interval between the point of blood collection and death. ALSFRS-R was categorized into four groups, according to Gordon et al. 40.
S3 Table. Analysis of the survival of ALS patients using univariate Cox proportional hazards model
